# Supplementary material for: Seroprevalence and risk factors of Toxoplasma gondii infection in children with leukemia in Shandong Province, Eastern China: a case—control prospective study
Source: PeerJ. 2019 Mar 13;7:e6604. doi: 10.7717/peerj.6604 (PMC6420808; doi:10.7717/peerj.6604)
Supplement: Supplemental Information 1 [file peerj-07-6604-s001.xls]

## Sheet:  leukemia Children
ID	Gender	Age	Disease	Residence area	contact with stray cats,=yes	keeping dogs at home=yes	contact with pigs=yes	consumption of raw vegetables and fruits	consumption of raw/undercooked meat=yes	exposure to soil=yes	Source of drinking water	Surgery history	Blood transfusion history	Chemotherapy history	Parent's occupation	IgG	IgM	infection
600950	girl	12	AML	Rural	no	no	yes	yes	yes	yes	Tap	no	yes	yes	worker	no	no	no
601920	boy	14	ALL	Urban	no	no	no	no	yes	yes	Tap	yes	yes	no	worker	yes	no	yes
659710	girl	13	AML	Urban	no	no	no	no	no	no	Well + river	yes	no	yes	worker	no	no	no
740956	girl	14	CLL	Urban	no	no	no	no	no	yes	Well + river	no	no	yes	worker	no	no	no
777556	girl	9	AML	Rural	no	no	yes	yes	no	no	Tap	no	yes	yes	worker	no	no	no
796855	boy	7	CML	Urban	no	no	no	yes	no	yes	Tap	no	yes	yes	worker	no	no	no
922209	girl	11	CML	Rural	yes	no	no	yes	no	no	Tap	no	no	no	worker	no	no	no
931622	boy	5	ALL	Urban	no	no	no	no	no	no	Tap	no	no	yes	worker	no	no	no
931622	boy	5	ALL	Rural	no	no	yes	no	no	no	Tap	no	yes	no	worker	no	no	no
936991	boy	4	ALL	Rural	no	no	yes	no	no	no	Well + river	no	no	no	worker	no	no	no
939904	girl	7	ALL	Urban	no	no	yes	no	no	no	Tap	no	no	no	worker	no	no	no
943382	girl	11	AML	Rural	no	no	no	no	no	no	Tap	no	no	yes	worker	no	no	no
944284	girl	6	ALL	Urban	no	yes	yes	no	yes	no	Tap	no	no	no	worker	no	no	no
946921	girl	4	AML	Rural	no	no	no	yes	no	yes	Tap	no	no	yes	worker	no	no	no
957812	boy	14	AML	Rural	no	no	yes	yes	yes	yes	Tap	no	no	yes	worker	no	no	no
974083	girl	6	ALL	Rural	no	no	no	no	no	no	Tap	no	no	no	worker	no	no	no
981999	boy	3	ALL	Rural	yes	no	no	no	no	yes	Tap	no	no	yes	farmer	no	no	no
985115	boy	7	AML	Urban	yes	no	no	no	no	yes	Tap	no	no	no	worker	yes	no	yes
991235	boy	14	ALL	Rural	yes	no	yes	yes	no	no	Tap	no	no	yes	farmer	no	no	no
994327	boy	3	ALL	Rural	no	no	yes	yes	no	no	Tap	no	no	yes	farmer	no	no	no
1011890	boy	5	ALL	Urban	yes	yes	no	no	no	yes	Tap	no	no	no	worker	no	no	no
1040368	girl	6	AML	Urban	no	no	no	no	no	no	Tap	no	no	yes	farmer	no	no	no
1041441	boy	8	ALL	Rural	no	no	no	no	no	no	Tap	no	no	yes	farmer	no	no	no
1041441	boy	8	ALL	Urban	no	no	no	no	no	yes	Tap	no	yes	no	worker	no	no	no
1048913	girl	3	CML	Urban	yes	no	yes	no	no	no	Tap	yes	yes	yes	farmer	yes	no	yes
1048913	girl	3	AML	Urban	no	yes	yes	no	no	yes	Tap	no	no	yes	farmer	no	no	no
1050180	girl	1	ALL	Rural	no	yes	yes	no	no	no	Tap	no	no	no	worker	yes	no	yes
1055952	girl	5	ALL	Urban	no	no	no	no	no	no	Tap	no	no	yes	worker	no	no	no
1058624	girl	5	CML	Urban	no	no	yes	no	no	yes	Tap	yes	yes	no	worker	no	no	no
1058638	boy	9	ALL	Urban	no	yes	yes	yes	no	no	Tap	no	no	yes	worker	no	no	no
1058641	girl	3	AML	Rural	no	no	yes	no	no	yes	Tap	yes	no	no	worker	no	no	no
1060436	girl	8	ALL	Urban	no	yes	no	no	no	no	Tap	no	no	no	worker	no	no	no
1061081	girl	10	AML	Rural	no	no	yes	no	yes	no	Tap	yes	no	yes	worker	no	no	no
1061689	girl	6	AML	Urban	no	yes	no	no	no	yes	Tap	no	no	no	worker	no	no	no
1063182	girl	4	ALL	Urban	no	no	no	no	yes	no	Tap	no	no	yes	worker	no	no	no
1065016	girl	1	AML	Rural	yes	no	yes	yes	no	no	Tap	no	no	yes	worker	no	no	no
1065799	girl	6	AML	Rural	no	no	yes	no	no	no	Tap	no	no	yes	worker	no	no	no
1066878	girl	7	AML	Urban	no	no	no	no	no	no	Tap	yes	no	no	worker	no	no	no
1067529	girl	7	AML	Rural	no	yes	yes	no	no	no	Tap	no	no	yes	worker	no	no	no
1067703	girl	1	AML	Urban	no	no	yes	no	no	no	Tap	yes	no	no	worker	no	no	no
1068527	girl	2	AML	Rural	yes	yes	no	yes	no	no	Tap	yes	yes	yes	worker	no	yes	yes
1069581	boy	4	ALL	Rural	yes	yes	no	no	no	no	Tap	no	yes	yes	worker	no	no	no
1069602	boy	1	ALL	Rural	no	no	no	no	no	no	Tap	no	no	yes	worker	no	no	no
1070925	girl	5	CLL	Urban	no	no	yes	no	no	no	Tap	no	yes	yes	worker	no	no	no
1071840	boy	12	ALL	Rural	yes	yes	no	yes	no	no	Tap	no	no	yes	worker	no	no	no
1073280	boy	6	AML	Urban	no	no	yes	yes	no	no	Tap	no	no	yes	worker	no	no	no
1073360	girl	3	ALL	Urban	no	no	yes	no	yes	no	Tap	no	no	yes	worker	no	no	no
1074635	girl	1	AML	Urban	no	yes	no	yes	no	no	Tap	no	no	yes	worker	no	no	no
1075936	boy	1	AML	Rural	no	yes	no	no	yes	yes	Tap	yes	no	yes	farmer	no	no	no
1076142	girl	5	ALL	Urban	no	no	no	no	no	no	Tap	no	no	yes	farmer	no	no	no
1076142	girl	7	ALL	Rural	no	no	no	no	no	no	Tap	no	no	yes	farmer	no	no	no
1076142	girl	8	ALL	Urban	no	no	yes	no	no	yes	Tap	no	no	yes	farmer	no	no	no
1078511	girl	6	AML	Urban	no	no	no	no	no	yes	Tap	no	yes	yes	farmer	no	no	no
1078988	girl	7	ALL	Urban	no	yes	no	no	no	no	Tap	no	no	no	worker	no	no	no
1081594	girl	2	ALL	Urban	no	no	no	no	no	no	Tap	no	no	yes	farmer	no	no	no
1081814	girl	2	AML	Urban	no	yes	no	no	no	no	Tap	no	yes	yes	farmer	no	no	no
1082107	boy	9	AML	Urban	no	no	no	no	no	yes	Tap	no	no	yes	farmer	no	no	no
1082107	boy	9	AML	Urban	no	yes	no	no	no	no	Tap	no	yes	yes	farmer	no	no	no
1083639	girl	2	CLL	Urban	no	no	no	yes	no	no	Tap	no	no	yes	farmer	no	yes	yes
1083721	girl	12	ALL	Urban	no	no	no	no	yes	no	Tap	no	no	no	worker	no	no	no
1084240	girl	7	ALL	Urban	yes	yes	yes	no	no	no	Tap	no	yes	yes	farmer	no	no	no
1087932	boy	5	AML	Urban	no	no	yes	no	no	no	Tap	no	no	yes	farmer	no	no	no
1088231	girl	9	CLL	Rural	yes	no	yes	no	no	no	Tap	no	no	no	worker	yes	no	yes
1088588	girl	4	ALL	Rural	yes	no	no	no	no	no	Tap	no	no	yes	farmer	no	no	no
1088878	girl	7	ALL	Rural	no	no	no	no	yes	no	Tap	no	no	yes	farmer	no	no	no
1088970	boy	8	CLL	Urban	yes	yes	no	yes	no	no	Tap	no	no	yes	farmer	no	no	no
1089087	girl	1	AML	Urban	no	no	no	no	no	no	Tap	no	no	yes	farmer	no	no	no
1089282	girl	11	AML	Rural	no	no	yes	no	yes	no	Tap	no	no	no	worker	no	no	no
1089566	girl	6	CLL	Urban	no	no	yes	no	no	no	Tap	no	no	yes	farmer	no	no	no
1090357	boy	5	AML	Rural	no	no	yes	no	no	no	Tap	no	yes	no	worker	no	yes	yes
1090642	boy	6	ALL	Urban	no	no	no	no	no	yes	Tap	no	yes	yes	farmer	no	no	no
1090691	girl	6	CLL	Urban	yes	no	no	no	no	yes	Tap	no	yes	no	worker	no	no	no
1091459	boy	6	ALL	Urban	yes	no	no	no	no	no	Tap	no	no	no	worker	no	no	no
1093585	girl	10	AML	Rural	no	no	no	no	no	no	Tap	no	no	yes	farmer	no	no	no
1093799	boy	8	ALL	Urban	no	no	no	no	no	yes	Tap	no	no	yes	farmer	yes	no	yes
1094125	boy	9	CML	Rural	no	no	no	no	no	no	Tap	no	no	yes	farmer	no	no	no
1094206	girl	10	CML	Urban	no	no	no	no	no	yes	Tap	yes	no	yes	farmer	no	no	no
1095011	girl	7	CLL	Rural	no	yes	no	no	no	no	Well + river	yes	no	no	worker	no	no	no
1095897	boy	4	CML	Rural	yes	no	yes	no	no	yes	Tap	no	no	no	worker	no	no	no
1096782	boy	1	ALL	Urban	no	yes	no	no	no	no	Tap	no	no	yes	farmer	no	no	no
1096851	boy	2	AML	Urban	no	no	yes	no	no	no	Tap	no	yes	yes	farmer	no	no	no
1098111	girl	5	ALL	Urban	no	yes	yes	no	no	no	Tap	no	yes	no	worker	no	no	no
1098176	girl	2	ALL	Rural	no	no	no	no	yes	no	Tap	no	no	yes	farmer	yes	no	yes
1099371	girl	3	AML	Urban	no	no	no	no	no	no	Tap	no	no	yes	farmer	no	no	no
1100342	boy	2	AML	Urban	no	no	no	no	no	no	Well + river	no	no	yes	farmer	no	no	no
1101754	girl	1	ALL	Rural	yes	no	no	no	yes	no	Tap	no	no	yes	farmer	no	no	no
1102338	boy	2	ALL	Urban	no	no	yes	no	no	yes	Tap	no	no	yes	farmer	yes	no	yes
1103809	girl	4	AML	Urban	no	no	no	no	no	yes	Tap	yes	no	no	worker	no	no	no
1107577	boy	3	ALL	Rural	no	yes	yes	no	no	yes	Tap	no	no	no	worker	no	no	no
1111903	boy	7	AML	Rural	no	no	no	no	yes	yes	Tap	no	yes	yes	farmer	no	no	no
1112232	boy	1	AML	Rural	no	no	yes	yes	no	no	Well + river	yes	no	yes	farmer	no	no	no
1113313	boy	11	CLL	Rural	yes	no	no	no	no	yes	Tap	yes	yes	no	worker	no	no	no
1113356	girl	12	AML	Urban	no	yes	yes	no	no	no	Tap	no	yes	yes	farmer	no	no	no
1113816	girl	11	AML	Rural	no	yes	yes	yes	no	no	Tap	no	no	yes	farmer	no	no	no
1115295	boy	3	CML	Urban	no	no	no	no	no	yes	Well + river	yes	no	yes	farmer	no	no	no
1115833	girl	1	ALL	Rural	no	no	yes	no	yes	no	Tap	no	yes	yes	farmer	no	no	no
1115975	boy	7	ALL	Urban	yes	no	no	no	no	no	Tap	no	no	yes	farmer	no	no	no
1115975	boy	8	ALL	Urban	no	no	no	yes	no	no	Tap	no	no	yes	farmer	no	no	no
1118654	girl	2	ALL	Rural	no	yes	no	no	no	no	Tap	no	yes	yes	farmer	no	no	no
1118654	girl	3	ALL	Urban	yes	yes	no	no	no	no	Tap	no	no	no	worker	no	no	no
1119769	boy	2	CLL	Urban	no	no	no	no	no	yes	Tap	yes	yes	yes	farmer	no	no	no
1119988	girl	14	AML	Urban	no	no	no	no	no	yes	Tap	no	yes	yes	farmer	no	no	no
1120471	boy	2	AML	Urban	no	no	no	no	no	no	Tap	yes	yes	no	worker	no	no	no
1122142	boy	2	AML	Rural	no	no	yes	yes	no	no	Tap	no	no	no	worker	no	no	no
1122561	boy	9	ALL	Urban	no	no	yes	no	no	no	Tap	no	no	yes	farmer	no	no	no
1123145	boy	9	ALL	Rural	no	no	yes	yes	no	no	Tap	no	no	yes	farmer	no	no	no
1123614	boy	3	AML	Rural	yes	no	yes	no	no	no	Tap	no	no	yes	farmer	no	no	no
1124268	girl	1	AML	Urban	no	no	no	no	yes	no	Tap	yes	yes	yes	farmer	no	no	no
1124487	boy	13	ALL	Rural	yes	yes	no	no	no	yes	Tap	no	no	yes	farmer	no	no	no
1124869	boy	11	CML	Rural	no	no	no	no	no	no	Tap	yes	no	yes	farmer	no	no	no
1124869	boy	12	AML	Rural	yes	no	no	yes	no	yes	Tap	no	yes	yes	farmer	yes	yes	yes
1124915	boy	6	ALL	Rural	no	yes	no	no	no	yes	Tap	no	no	yes	farmer	no	no	no
1125780	girl	2	ALL	Urban	no	no	no	no	no	no	Tap	no	no	no	worker	yes	no	yes
1128271	boy	5	CML	Urban	no	no	no	yes	no	no	Tap	yes	no	yes	farmer	no	no	no
1128866	boy	1	AML	Rural	no	no	yes	no	no	no	Tap	no	yes	yes	farmer	no	no	no
1129280	girl	1	CML	Urban	no	yes	no	no	no	no	Tap	no	no	yes	farmer	yes	no	yes
1130542	boy	8	AML	Rural	yes	no	no	yes	no	no	Tap	yes	yes	yes	farmer	no	no	no
1130978	boy	7	AML	Urban	no	no	no	no	no	no	Tap	no	no	yes	farmer	no	no	no
1132101	girl	3	CML	Urban	no	yes	no	no	no	yes	Tap	no	no	yes	farmer	no	no	no
1132671	boy	6	ALL	Urban	no	no	no	no	no	no	Tap	no	no	no	worker	no	no	no
1133270	boy	4	ALL	Rural	no	no	yes	yes	no	yes	Tap	no	no	yes	farmer	no	no	no
1133979	boy	11	ALL	Urban	no	yes	no	no	no	no	Tap	no	yes	yes	farmer	no	no	no
1136093	boy	1	AML	Urban	no	no	no	yes	no	yes	Tap	yes	yes	yes	farmer	yes	no	yes
1136906	boy	10	ALL	Rural	no	no	yes	no	no	yes	Well + river	no	no	no	worker	no	no	no
1137048	boy	3	ALL	Rural	no	no	no	no	no	no	Tap	no	yes	yes	farmer	no	no	no
1138186	boy	1	CML	Rural	yes	no	no	no	no	yes	Tap	no	no	yes	farmer	no	no	no
1138232	girl	2	ALL	Urban	no	yes	yes	no	no	yes	Tap	no	no	yes	farmer	no	no	no
1139049	boy	8	ALL	Urban	no	yes	yes	no	no	no	Tap	no	no	no	worker	no	no	no
1140090	girl	2	ALL	Rural	yes	yes	no	no	yes	no	Tap	no	yes	no	worker	no	no	no
1140454	boy	1	AML	Urban	no	no	no	no	yes	no	Tap	no	no	no	worker	no	no	no
1140938	girl	7	ALL	Urban	no	no	no	yes	no	no	Tap	no	no	no	worker	yes	no	yes
1141411	girl	6	CLL	Rural	no	no	no	yes	no	no	Tap	no	no	no	worker	no	no	no
1142565	boy	2	CLL	Rural	no	no	no	no	yes	yes	Tap	no	no	yes	farmer	yes	no	yes
1143221	boy	2	AML	Urban	no	no	no	no	yes	no	Tap	no	yes	yes	farmer	no	no	no
1143221	boy	2	AML	Rural	no	no	yes	no	no	no	Tap	no	no	no	worker	no	no	no
1143839	boy	3	ALL	Rural	yes	no	no	yes	no	no	Tap	no	yes	yes	farmer	yes	no	yes
1144004	boy	3	ALL	Urban	yes	yes	yes	yes	no	no	Tap	no	no	yes	farmer	no	no	no
1147221	boy	4	CML	Urban	no	no	no	no	no	yes	Well + river	no	no	yes	farmer	no	no	no
1147221	boy	2	AML	Urban	no	no	no	no	no	no	Tap	no	yes	yes	farmer	yes	no	yes
1148613	girl	4	AML	Urban	no	no	no	no	yes	no	Tap	no	yes	yes	farmer	yes	no	yes
1150438	boy	3	ALL	Urban	yes	no	no	yes	no	yes	Tap	no	yes	no	worker	yes	no	yes
1151027	boy	2	AML	Rural	no	no	yes	no	no	yes	Tap	no	no	no	worker	yes	no	yes
1151378	boy	3	AML	Rural	no	no	no	yes	no	no	Tap	no	yes	yes	farmer	yes	no	yes
1155897	girl	14	AML	Rural	yes	no	no	no	no	no	Tap	no	yes	yes	farmer	no	no	no
1157094	girl	7	AML	Urban	no	no	no	no	no	no	Tap	no	no	yes	farmer	no	no	no
1158849	girl	14	ALL	Rural	no	no	no	no	no	no	Tap	no	yes	yes	farmer	no	no	no
1160858	boy	13	CML	Rural	no	yes	no	no	no	no	Tap	yes	no	yes	farmer	no	no	no
1164989	boy	8	AML	Urban	no	no	no	no	no	no	Tap	no	yes	yes	farmer	no	no	no
1165117	girl	2	ALL	Rural	no	no	no	no	no	no	Tap	yes	no	no	worker	no	no	no
1166616	boy	10	ALL	Urban	yes	no	yes	no	no	yes	Tap	no	no	yes	farmer	no	no	no
1169385	boy	4	CLL	Rural	no	yes	no	no	yes	no	Tap	yes	no	yes	farmer	no	no	no
1169501	boy	6	AML	Urban	no	no	yes	no	no	no	Tap	no	no	yes	farmer	no	no	no
1169501	boy	7	AML	Urban	no	no	no	no	no	no	Tap	no	yes	no	worker	no	no	no
1170745	boy	5	ALL	Rural	yes	no	yes	no	no	no	Tap	no	yes	yes	farmer	yes	no	yes
1171602	boy	9	ALL	Urban	yes	no	no	no	no	no	Tap	no	no	no	worker	no	no	no
1173236	girl	4	ALL	Rural	yes	no	no	no	no	no	Tap	no	no	yes	farmer	no	no	no
1173643	boy	9	CLL	Urban	no	no	yes	yes	no	yes	Tap	yes	no	no	worker	no	no	no
1174823	boy	4	CLL	Urban	no	no	no	yes	no	no	Tap	yes	no	yes	farmer	no	no	no
1175907	girl	4	ALL	Urban	no	no	no	yes	yes	no	Tap	no	no	yes	farmer	no	no	no
1177873	girl	2	AML	Rural	yes	yes	no	yes	no	no	Well + river	yes	no	no	worker	no	no	no
1177986	girl	10	ALL	Urban	no	no	no	no	no	no	Tap	no	no	yes	farmer	yes	no	yes
1178423	boy	2	AML	Urban	no	no	no	no	no	yes	Tap	no	no	no	worker	no	no	no
1180069	boy	1	CML	Rural	no	no	yes	yes	no	no	Tap	yes	no	yes	farmer	no	no	no
1180455	boy	10	CML	Urban	no	no	no	no	no	no	Well + river	no	no	no	worker	no	no	no
1186312	boy	1	AML	Rural	yes	no	no	no	no	yes	Well + river	no	no	yes	farmer	no	no	no
1186735	boy	1	ALL	Rural	no	no	yes	no	no	no	Tap	no	yes	yes	farmer	no	no	no
1186735	boy	2	ALL	Urban	no	yes	no	yes	no	no	Tap	no	no	no	worker	no	no	no
1186859	boy	4	ALL	Rural	no	no	no	no	no	no	Tap	no	yes	no	worker	yes	no	yes
1188446	boy	1	AML	Rural	no	no	no	no	no	no	Tap	no	no	yes	farmer	no	no	no
1190088	boy	1	CLL	Urban	yes	no	yes	yes	no	no	Tap	no	no	yes	farmer	no	no	no
1191468	boy	7	ALL	Urban	no	no	yes	yes	no	yes	Tap	no	no	yes	worker	no	no	no
1194345	boy	1	AML	Rural	no	yes	no	no	no	no	Tap	no	yes	yes	worker	no	no	no
1195040	girl	1	AML	Urban	no	no	yes	no	no	no	Tap	no	no	yes	worker	no	no	no
1197111	boy	9	CML	Rural	no	no	no	no	no	no	Tap	no	no	yes	farmer	no	no	no
1197919	boy	10	AML	Rural	no	no	no	yes	no	no	Tap	no	no	yes	farmer	yes	no	yes
1197919	boy	11	CML	Rural	no	no	no	no	no	no	Well + river	no	no	no	worker	no	no	no
1197999	boy	2	ALL	Urban	no	no	no	yes	yes	no	Tap	no	no	yes	farmer	yes	no	yes
1198704	girl	1	ALL	Urban	no	no	yes	no	no	no	Tap	no	no	yes	farmer	no	no	no
1198868	boy	10	CML	Urban	no	no	no	no	no	yes	Well + river	no	yes	yes	farmer	no	no	no
1199314	boy	8	CLL	Rural	no	no	yes	no	no	no	Well + river	yes	yes	yes	farmer	no	yes	yes
1204872	girl	2	AML	Urban	no	no	no	yes	no	no	Tap	no	no	yes	farmer	no	no	no
1205254	girl	6	AML	Urban	yes	no	no	yes	no	no	Tap	yes	no	yes	farmer	no	no	no
1206581	girl	6	CLL	Rural	no	no	no	yes	no	no	Tap	yes	no	yes	farmer	no	no	no
1207395	boy	2	CLL	Rural	no	no	no	yes	no	no	Well + river	yes	no	no	worker	no	no	no
1207965	boy	3	AML	Urban	no	no	yes	no	no	no	Tap	no	yes	no	worker	no	no	no
1207974	boy	4	AML	Urban	no	no	no	no	no	no	Tap	no	no	no	worker	yes	no	yes
1208366	boy	2	CLL	Urban	no	no	no	no	no	no	Tap	no	yes	yes	farmer	yes	no	yes
1208366	boy	3	ALL	Urban	yes	no	yes	no	no	no	Tap	no	no	yes	worker	no	no	no
1211567	boy	9	ALL	Urban	no	yes	yes	no	no	yes	Tap	no	yes	no	worker	no	no	no
1211854	girl	13	CLL	Rural	no	no	yes	yes	no	no	Tap	yes	no	yes	worker	no	no	no
1212592	boy	1	AML	Urban	no	no	no	no	no	no	Tap	no	yes	no	worker	no	no	no
1212958	boy	9	AML	Urban	no	no	no	yes	no	no	Tap	no	no	yes	worker	no	no	no
1213492	boy	10	ALL	Rural	no	no	no	no	no	no	Tap	no	no	no	worker	no	no	no
1214193	boy	11	CLL	Rural	no	no	no	no	no	no	Tap	no	yes	yes	worker	no	no	no
1214551	boy	5	ALL	Rural	yes	no	no	no	yes	yes	Tap	no	no	yes	worker	no	no	no
1215822	girl	3	ALL	Urban	no	no	no	yes	no	no	Tap	no	yes	yes	worker	no	no	no
1216347	girl	1	AML	Urban	yes	yes	no	no	no	yes	Tap	no	yes	yes	worker	no	no	no
1216641	boy	8	AML	Rural	yes	no	no	no	yes	no	Tap	no	no	yes	worker	no	no	no
1217246	girl	6	ALL	Urban	yes	no	no	yes	no	no	Tap	no	no	no	worker	no	no	no
1217384	boy	10	ALL	Urban	yes	no	no	yes	no	no	Tap	no	no	yes	worker	no	no	no
1217385	girl	3	ALL	Urban	no	no	no	no	no	no	Tap	no	yes	yes	worker	yes	no	yes
1217501	girl	5	AML	Urban	no	no	no	yes	no	no	Tap	no	no	yes	worker	no	no	no
1217582	girl	7	AML	Urban	no	no	yes	no	no	no	Tap	yes	no	yes	worker	no	no	no
1218422	girl	12	AML	Urban	no	no	no	no	no	yes	Tap	no	no	no	worker	yes	no	yes
1218502	boy	12	CLL	Urban	yes	no	yes	no	no	yes	Tap	yes	no	yes	worker	no	no	no
1218504	girl	5	ALL	Rural	no	no	no	no	yes	yes	Tap	no	no	no	worker	no	no	no
1219405	boy	4	AML	Rural	no	no	no	no	no	no	Tap	no	no	no	worker	yes	no	yes
1220240	girl	1	CML	Rural	yes	no	no	no	no	no	Well + river	no	no	yes	worker	no	no	no
1220833	girl	1	AML	Urban	yes	yes	no	yes	no	no	Well + river	yes	yes	no	worker	no	no	no
1220842	boy	6	AML	Urban	no	no	yes	no	no	yes	Tap	yes	yes	yes	worker	no	no	no
1223182	girl	5	AML	Urban	no	no	no	yes	no	no	Tap	no	no	yes	worker	no	no	no
1224424	boy	10	CLL	Rural	no	no	no	yes	no	no	Tap	yes	no	yes	worker	no	no	no
1224994	girl	11	ALL	Urban	yes	yes	no	no	no	yes	Tap	no	no	no	worker	no	no	no
1225398	boy	13	AML	Rural	no	no	no	no	no	no	Tap	no	no	yes	worker	no	no	no
1228013	girl	14	ALL	Urban	yes	no	no	no	no	no	Tap	no	no	yes	worker	no	no	no
1228119	girl	7	ALL	Rural	yes	no	yes	no	no	no	Tap	no	yes	yes	worker	no	no	no
1228722	boy	5	CLL	Urban	no	no	no	no	no	no	Tap	yes	no	yes	worker	no	no	no
1228890	girl	1	AML	Rural	no	no	yes	no	no	no	Well + river	yes	no	yes	worker	no	no	no
1228890	girl	1	AML	Urban	no	no	yes	no	no	no	Tap	yes	no	yes	worker	no	no	no
1229425	girl	8	CLL	Rural	yes	no	no	no	no	no	Tap	no	no	yes	worker	no	no	no
1231829	boy	1	CML	Rural	no	no	no	no	no	yes	Tap	yes	no	yes	worker	no	no	no
1235269	boy	12	ALL	Urban	yes	no	no	yes	no	no	Tap	no	no	no	worker	no	no	no
1236037	boy	2	AML	Rural	yes	no	no	no	no	no	Tap	no	no	no	worker	yes	no	yes
1236302	boy	2	CML	Rural	no	no	yes	no	no	no	Tap	yes	yes	no	worker	no	no	no
1237497	boy	1	AML	Urban	no	no	no	no	no	no	Tap	no	no	yes	worker	no	no	no
1240521	girl	3	CLL	Urban	no	no	yes	no	no	no	Tap	no	yes	yes	worker	no	no	no
1241030	boy	1	AML	Rural	no	yes	no	no	no	no	Tap	no	yes	yes	worker	yes	no	yes
1241302	girl	10	ALL	Rural	no	no	yes	no	no	no	Tap	no	no	yes	worker	no	no	no
1241914	boy	2	ALL	Urban	no	no	no	no	yes	yes	Tap	no	no	yes	worker	no	no	no
1242823	boy	6	ALL	Urban	no	no	no	no	no	no	Tap	no	yes	yes	worker	yes	yes	yes
1243547	boy	2	AML	Rural	yes	no	yes	no	no	yes	Tap	no	yes	yes	worker	no	no	no
1243775	boy	2	AML	Rural	no	no	no	no	no	no	Tap	no	no	yes	worker	no	no	no
1245057	boy	13	ALL	Urban	no	yes	no	no	no	yes	Tap	no	no	yes	farmer	yes	no	yes
1246358	boy	4	ALL	Urban	no	no	yes	no	no	yes	Tap	no	no	yes	worker	no	no	no
1247220	boy	3	CLL	Urban	no	no	yes	no	no	no	Tap	yes	no	no	worker	yes	no	yes
1249000	girl	10	CLL	Urban	no	no	no	no	yes	no	Tap	no	no	yes	worker	no	no	no
1249212	boy	4	CLL	Rural	no	no	no	yes	no	no	Tap	no	yes	yes	worker	yes	no	yes
1249924	girl	3	AML	Urban	no	no	no	no	no	no	Tap	no	yes	yes	worker	no	no	no
1250338	girl	1	CML	Urban	yes	yes	yes	no	no	yes	Tap	yes	yes	yes	worker	no	yes	yes
1250439	girl	4	AML	Urban	no	no	no	yes	no	no	Tap	no	yes	yes	worker	no	no	no
1250628	boy	12	AML	Rural	no	no	no	yes	no	no	Tap	no	no	yes	worker	no	no	no
1251755	boy	9	AML	Rural	no	no	yes	no	no	yes	Tap	no	no	no	worker	no	no	no
1252794	girl	1	AML	Rural	no	no	no	no	no	no	Well + river	yes	no	yes	worker	no	no	no
1256771	girl	5	AML	Urban	no	no	yes	no	yes	no	Tap	yes	yes	yes	worker	no	no	no
1257897	boy	12	CLL	Rural	no	no	no	yes	yes	yes	Tap	yes	no	yes	worker	yes	no	yes
1258005	boy	2	ALL	Rural	yes	no	no	no	no	yes	Tap	no	no	no	worker	yes	no	yes
1258587	girl	1	AML	Urban	yes	yes	no	yes	no	yes	Tap	yes	no	no	worker	yes	no	yes
1258964	boy	7	CML	Rural	no	no	no	no	yes	yes	Tap	yes	yes	yes	worker	no	no	no
1259321	boy	6	ALL	Rural	yes	no	no	yes	no	no	Tap	no	yes	yes	worker	no	no	no
1260084	girl	2	AML	Urban	no	yes	no	no	no	no	Well + river	yes	no	yes	worker	no	no	no
1261557	boy	3	CML	Urban	no	no	no	no	no	yes	Tap	yes	yes	yes	worker	no	no	no
1262436	girl	7	AML	Urban	yes	no	no	yes	no	yes	Tap	no	yes	yes	worker	no	no	no
1263421	girl	13	CML	Rural	yes	no	yes	no	no	no	Tap	no	no	yes	worker	no	no	no
1264446	boy	7	AML	Rural	yes	no	no	no	no	yes	Tap	no	no	yes	worker	no	no	no
1264484	girl	1	AML	Urban	no	no	no	no	yes	yes	Tap	no	no	yes	worker	no	no	no
1265220	girl	1	CLL	Urban	no	yes	yes	no	no	yes	Tap	yes	no	no	worker	yes	no	yes
1266497	girl	1	ALL	Rural	no	yes	no	no	no	no	Well + river	no	no	no	worker	no	no	no
1266956	girl	6	CLL	Urban	no	yes	no	no	no	yes	Well + river	yes	no	yes	worker	no	yes	yes
1270473	girl	5	AML	Urban	no	no	yes	no	no	no	Tap	no	no	yes	worker	no	no	no
1270876	boy	1	AML	Rural	no	no	yes	no	no	no	Tap	yes	yes	no	worker	no	no	no
1271181	boy	2	ALL	Rural	yes	no	yes	yes	no	no	Tap	no	no	no	worker	yes	no	yes
1271526	girl	1	ALL	Rural	no	no	no	no	no	yes	Tap	no	no	yes	worker	no	no	no
1272208	boy	1	AML	Rural	no	no	yes	no	no	no	Tap	yes	yes	yes	worker	no	no	no
1272236	boy	2	AML	Rural	no	no	yes	no	no	yes	Tap	no	yes	yes	worker	no	yes	yes
1272486	boy	9	AML	Urban	no	no	no	yes	no	no	Tap	no	no	yes	worker	no	no	no
1272535	boy	8	AML	Urban	no	yes	yes	yes	no	no	Tap	no	yes	yes	worker	no	no	no
1272984	girl	2	ALL	Urban	no	no	yes	no	no	yes	Tap	no	no	yes	worker	no	no	no
1273977	boy	11	AML	Rural	no	no	no	yes	no	no	Tap	no	yes	yes	worker	yes	no	yes
1274549	boy	1	AML	Urban	no	no	yes	yes	no	no	Tap	no	no	no	worker	no	no	no
1274587	boy	10	AML	Rural	no	yes	yes	yes	no	no	Tap	yes	no	no	worker	no	no	no
1275128	boy	11	ALL	Urban	no	no	no	no	no	no	Well + river	no	no	yes	worker	no	no	no
1275756	boy	8	AML	Rural	no	no	no	no	no	no	Tap	no	no	yes	worker	no	no	no
1277468	boy	1	CLL	Rural	no	no	no	no	no	yes	Well + river	yes	yes	yes	farmer	yes	no	yes
1277960	boy	14	ALL	Urban	no	no	yes	no	no	no	Tap	no	yes	yes	worker	no	no	no
1277960	boy	14	ALL	Urban	no	no	no	no	no	no	Tap	no	no	no	worker	no	no	no
1278470	girl	1	ALL	Urban	no	no	yes	no	no	no	Tap	no	yes	yes	worker	no	no	no
1278505	girl	1	AML	Urban	no	no	no	yes	yes	no	Tap	no	yes	yes	worker	no	no	no
1279045	boy	3	ALL	Rural	no	no	no	no	no	yes	Tap	no	no	yes	worker	no	no	no
1279334	boy	11	CML	Urban	no	no	no	no	no	no	Well + river	no	yes	yes	worker	no	no	no
1283324	girl	1	ALL	Urban	no	no	yes	yes	no	no	Tap	no	yes	yes	worker	no	no	no
1284152	boy	7	CLL	Urban	yes	no	no	yes	no	no	Tap	yes	no	yes	worker	no	no	no
1284193	boy	11	AML	Rural	yes	yes	no	no	no	no	Tap	yes	yes	no	worker	no	no	no
1285569	boy	8	AML	Rural	no	yes	no	no	no	yes	Tap	no	no	yes	worker	no	no	no
1285572	boy	14	ALL	Rural	no	no	no	yes	no	no	Tap	no	yes	yes	worker	no	no	no
1285971	girl	13	CLL	Urban	no	yes	yes	no	no	no	Tap	yes	no	no	worker	no	no	no
1287413	girl	9	AML	Rural	no	yes	yes	no	no	yes	Tap	no	no	no	worker	no	no	no
1287515	girl	11	AML	Rural	yes	no	no	no	no	no	Tap	no	yes	yes	worker	no	no	no
1288411	boy	6	AML	Rural	no	no	yes	no	no	no	Tap	no	no	yes	worker	yes	yes	yes
1290419	boy	8	CML	Rural	no	no	no	no	no	yes	Tap	yes	yes	yes	worker	no	yes	yes
1291050	boy	1	CML	Rural	no	no	no	no	no	no	Tap	no	no	yes	worker	no	no	no
1291166	girl	4	AML	Urban	no	yes	no	no	no	yes	Tap	no	no	yes	worker	no	no	no
1291423	girl	1	CML	Urban	no	no	no	no	no	no	Tap	no	no	yes	worker	no	no	no
1291741	girl	12	CML	Urban	no	no	yes	no	no	yes	Tap	yes	no	yes	worker	no	no	no
1293283	boy	1	CML	Rural	no	yes	no	no	no	no	Tap	no	no	no	worker	no	no	no
1293942	girl	2	CLL	Urban	no	no	yes	no	no	no	Well + river	yes	yes	no	worker	no	no	no
1294588	boy	7	ALL	Urban	yes	no	no	yes	no	yes	Tap	no	no	no	worker	no	no	no
1294949	boy	2	AML	Urban	no	no	no	no	no	no	Tap	yes	no	no	worker	no	no	no
1295346	boy	11	CML	Urban	no	no	yes	yes	no	yes	Tap	no	yes	yes	worker	no	no	no
1295975	boy	1	AML	Urban	no	no	no	no	no	no	Tap	yes	yes	yes	worker	no	no	no
1297242	boy	10	ALL	Urban	no	no	no	no	no	yes	Tap	no	no	no	worker	no	no	no
1297854	boy	14	CML	Urban	no	no	no	no	no	no	Tap	no	no	yes	worker	no	no	no
1297912	boy	1	AML	Urban	no	yes	no	no	no	no	Tap	yes	no	no	worker	no	no	no
1300412	girl	13	CML	Rural	no	no	no	no	yes	no	Tap	no	no	yes	worker	no	no	no
1300767	girl	8	CML	Rural	no	no	no	no	no	no	Tap	no	no	no	worker	no	no	no
1301875	girl	6	CML	Rural	no	yes	no	no	no	no	Tap	no	no	yes	worker	no	no	no
1306304	girl	7	ALL	Rural	no	no	no	no	no	no	Tap	no	no	yes	worker	no	no	no
1311468	girl	14	CML	Urban	no	no	yes	no	no	no	Well + river	no	no	yes	worker	no	no	no
1312243	boy	10	AML	Rural	no	no	no	yes	no	no	Tap	yes	no	yes	worker	no	no	no
1312379	boy	3	ALL	Rural	no	yes	no	no	no	no	Tap	no	yes	no	worker	no	yes	yes
1312410	girl	4	CML	Urban	no	yes	no	no	yes	no	Tap	no	no	no	worker	no	no	no
1312902	boy	12	AML	Rural	yes	no	no	no	no	yes	Well + river	no	no	yes	worker	yes	yes	yes
1314781	girl	1	CML	Rural	no	no	yes	no	no	yes	Tap	no	no	no	worker	no	no	no
1319874	boy	4	ALL	Urban	no	no	no	no	no	no	Tap	no	no	yes	worker	yes	no	yes
1320188	boy	5	CML	Urban	no	no	yes	no	no	no	Tap	no	no	yes	worker	no	no	no
1320257	girl	3	CML	Rural	no	no	no	yes	no	no	Tap	no	no	no	worker	no	no	no
1324641	boy	11	ALL	Rural	no	no	yes	yes	no	no	Tap	no	no	yes	worker	no	no	no
1328159	girl	7	AML	Rural	no	yes	no	no	no	no	Well + river	yes	no	no	worker	no	no	no
1328570	boy	8	CML	Rural	no	no	no	no	no	no	Tap	no	no	yes	worker	no	no	no
1329332	girl	9	CML	Rural	no	yes	no	no	no	yes	Tap	no	no	yes	worker	no	no	no
1331661	boy	11	AML	Urban	no	no	yes	no	no	no	Tap	no	no	yes	worker	no	no	no
1332161	boy	1	CML	Urban	no	no	no	yes	no	no	Tap	no	yes	no	worker	no	no	no
1332407	boy	14	CLL	Urban	no	no	no	no	no	no	Tap	yes	no	no	worker	no	no	no
1337005	boy	1	CML	Rural	no	no	no	no	no	no	Tap	no	no	no	worker	no	no	no
1339296	girl	4	CML	Rural	yes	no	no	no	no	no	Tap	no	no	yes	worker	no	no	no
1339571	girl	6	AML	Rural	no	no	no	yes	no	no	Tap	yes	yes	yes	worker	yes	no	yes
1339571	girl	6	AML	Rural	no	no	no	no	no	no	Tap	no	no	yes	worker	no	no	no
1339737	girl	3	CML	Rural	no	no	yes	yes	no	no	Tap	no	no	yes	worker	no	no	no
1339737	girl	3	CML	Rural	no	no	no	no	no	yes	Tap	no	no	yes	worker	no	no	no
1340563	boy	2	AML	Urban	no	yes	no	no	no	no	Tap	no	yes	no	worker	no	no	no
1340977	girl	8	CML	Rural	yes	yes	yes	no	no	no	Tap	no	yes	no	worker	no	no	no
1341992	girl	7	CML	Urban	no	no	yes	no	no	yes	Tap	no	yes	yes	worker	no	no	no
1342020	girl	4	AML	Rural	yes	no	no	yes	no	no	Tap	no	no	yes	worker	no	no	no
1342206	boy	1	CML	Rural	yes	no	no	yes	no	no	Tap	no	no	yes	worker	no	no	no
1342940	girl	14	AML	Urban	yes	no	no	no	no	yes	Tap	no	yes	yes	worker	no	no	no
1342940	girl	14	AML	Rural	no	no	no	yes	no	no	Tap	yes	no	no	worker	no	no	no
1343184	girl	12	ALL	Rural	no	no	yes	no	no	yes	Tap	no	no	no	worker	yes	no	yes
1346581	boy	2	AML	Urban	yes	yes	yes	no	no	no	Tap	yes	no	no	worker	no	no	no
000001892699	boy	1	ALL	Urban	no	no	no	no	no	no	Tap	no	no	yes	worker	no	no	no
000004231761	boy	2	ALL	Urban	yes	no	yes	no	no	no	Tap	no	no	yes	worker	no	no	no

## Sheet: Control
ID	Gender	Age	Contact with cats	Contact with dogs	Contact with swine	Consumption of raw/undercooked meat	Consumption of raw vegetables	Exposure to soil	Residence area	Source of drinking water	Parent's occupation	IgG	IgM	Infection
0002698997	girl	2	yes	no	no	yes	yes	yes	Rural	Tap	farmer	no	no	no
0000013188	boy	9	no	no	no	no	yes	no	Urban	Tap	worker	no	no	no
0000064476	girl	8	no	no	no	yes	yes	no	Rural	Tap	worker	no	no	no
0000079719	boy	7	no	no	no	no	yes	no	Rural	Well + river	worker	no	no	no
0000104918	girl	12	no	yes	no	yes	yes	yes	Urban	Well + river	farmer	no	no	no
0000211176	boy	3	yes	no	no	no	yes	no	Urban	Tap	worker	no	no	no
0000271733	boy	10	no	yes	no	no	yes	no	Urban	Tap	worker	no	no	no
0000302500	girl	4	no	no	no	no	no	no	Urban	Tap	worker	no	no	no
0000376296	girl	3	no	no	no	yes	yes	no	Urban	Tap	worker	no	no	no
0000396491	boy	10	no	no	no	yes	yes	yes	Urban	Tap	farmer	no	no	no
0000415785	boy	4	no	no	yes	no	yes	no	Urban	Tap	worker	no	no	no
0000424131	girl	14	yes	no	no	no	no	no	Rural	Tap	worker	no	no	no
0000452561	girl	11	no	no	yes	no	yes	no	Urban	Tap	worker	no	no	no
0000515458	girl	12	no	yes	no	no	no	no	Urban	Tap	worker	no	no	no
0000567439	girl	11	no	no	no	no	no	no	Urban	Tap	worker	no	no	no
0000612162	boy	1	yes	no	no	no	yes	yes	Rural	Tap	farmer	no	no	no
0000701894	girl	12	no	no	no	no	no	no	Urban	Tap	worker	no	no	no
0000757709	girl	1	no	no	yes	no	yes	no	Rural	Tap	worker	no	no	no
0000789069	boy	7	no	no	no	yes	yes	no	Urban	Tap	worker	no	no	no
0000800797	boy	4	yes	no	no	no	yes	no	Urban	Tap	worker	no	no	no
0000861069	boy	10	yes	yes	no	no	no	no	Urban	Well + river	worker	no	no	no
0000869045	girl	8	no	no	no	no	no	no	Urban	Tap	worker	no	no	no
0000872933	boy	5	yes	no	yes	no	no	no	Urban	Well + river	worker	no	no	no
0000904374	boy	4	yes	yes	yes	no	no	no	Urban	Tap	worker	no	no	no
0000959916	boy	12	yes	no	no	no	no	no	Urban	Tap	worker	no	yes	yes
0001045307	boy	11	no	yes	no	no	yes	no	Urban	Tap	worker	no	no	no
0001047726	girl	3	no	no	no	no	no	yes	Urban	Tap	farmer	no	no	no
0001089313	boy	4	no	no	no	no	no	no	Urban	Tap	worker	no	no	no
0001101459	boy	12	no	no	no	no	no	no	Urban	Tap	worker	no	no	no
0001105912	boy	3	yes	no	no	no	no	no	Rural	Tap	worker	no	no	no
0001119786	girl	6	no	no	no	yes	yes	no	Urban	Tap	worker	no	no	no
0001156397	boy	11	no	no	no	no	yes	yes	Urban	Tap	farmer	no	no	no
0001164784	girl	8	no	no	no	no	yes	no	Rural	Well + river	worker	no	no	no
0001196433	girl	3	no	no	yes	no	yes	no	Urban	Tap	worker	no	no	no
0001227261	girl	5	no	no	no	no	no	no	Rural	Tap	worker	no	no	no
0001238689	girl	7	no	no	no	no	yes	no	Urban	Tap	worker	no	no	no
0001251453	girl	12	yes	yes	no	yes	yes	yes	Urban	Tap	farmer	no	no	no
0001281817	boy	10	no	yes	no	no	yes	no	Rural	Tap	worker	no	no	no
0001305893	boy	8	no	no	no	no	yes	no	Urban	Tap	worker	no	no	no
0001332832	girl	5	yes	no	no	no	yes	no	Urban	Tap	worker	no	no	no
0001346304	girl	2	no	yes	no	yes	no	no	Urban	Tap	worker	no	no	no
0001353794	girl	4	no	no	no	no	no	no	Urban	Tap	farmer	no	no	no
0001366097	girl	8	no	no	no	no	no	no	Urban	Tap	worker	no	no	no
0001373960	boy	12	no	no	no	yes	no	no	Rural	Tap	worker	no	no	no
0001387587	girl	5	no	no	no	no	no	no	Urban	Tap	worker	no	no	no
0001470452	boy	8	no	yes	no	yes	no	yes	Rural	Tap	farmer	no	no	no
0001480087	boy	4	no	no	no	no	yes	no	Urban	Well + river	worker	no	no	no
0001498376	boy	10	no	no	no	no	yes	yes	Urban	Tap	farmer	no	no	no
0001499519	girl	4	no	no	yes	no	yes	no	Urban	Tap	farmer	no	no	no
0001502058	boy	12	no	no	no	no	yes	no	Rural	Tap	farmer	no	no	no
0001503783	boy	3	no	no	no	no	no	no	Urban	Tap	worker	no	no	no
0001512111	girl	14	no	no	no	no	no	no	Urban	Well + river	worker	no	no	no
0001519148	boy	7	no	yes	yes	no	yes	no	Rural	Tap	worker	no	no	no
0001584224	girl	12	yes	no	no	yes	no	no	Rural	Tap	worker	no	no	no
0001590633	girl	3	no	no	no	no	no	no	Urban	Tap	farmer	yes	no	yes
0001598270	boy	12	no	no	no	no	no	no	Urban	Tap	worker	no	yes	yes
0001602406	boy	7	no	yes	no	yes	yes	no	Rural	Well + river	farmer	yes	no	yes
0001679291	girl	3	no	no	no	no	no	no	Urban	Tap	worker	no	no	no
0001694797	girl	10	no	no	no	no	no	no	Urban	Tap	worker	yes	yes	yes
0001696479	boy	2	no	no	yes	yes	no	no	Urban	Tap	worker	no	no	no
0001698435	girl	4	yes	no	no	no	yes	no	Urban	Tap	farmer	no	no	no
0001701969	girl	8	no	no	no	no	yes	no	Urban	Tap	farmer	no	no	no
0001703454	girl	12	no	no	no	yes	no	no	Rural	Tap	farmer	no	no	no
0001706832	girl	7	no	no	no	no	yes	no	Urban	Tap	farmer	no	no	no
0001720611	boy	2	no	no	no	yes	no	no	Rural	Well + river	farmer	yes	no	yes
0001755267	girl	4	no	no	no	no	yes	no	Urban	Tap	farmer	no	no	no
0001755267	girl	5	no	no	no	no	no	no	Urban	Tap	farmer	no	no	no
0001770322	boy	8	no	no	no	yes	yes	no	Urban	Tap	farmer	no	no	no
0001771174	girl	2	no	no	no	no	yes	no	Rural	Tap	farmer	no	no	no
0001787575	boy	1	no	no	no	no	no	yes	Urban	Tap	farmer	no	no	no
0001792057	boy	4	no	no	no	no	no	no	Urban	Tap	farmer	no	no	no
0001797652	boy	8	no	no	no	no	yes	no	Urban	Tap	farmer	no	no	no
0001809354	boy	9	no	no	no	no	no	no	Rural	Tap	farmer	no	no	no
0001812694	girl	13	no	no	no	no	no	no	Urban	Tap	farmer	no	no	no
0001831332	girl	9	no	no	yes	no	yes	no	Urban	Tap	farmer	yes	yes	yes
0001846227	girl	7	no	no	no	no	yes	no	Urban	Tap	farmer	no	no	no
0001851165	boy	2	no	no	no	no	yes	no	Urban	Well + river	farmer	no	no	no
0001860241	boy	2	no	no	no	no	yes	no	Urban	Tap	farmer	no	no	no
0001872117	girl	4	no	yes	yes	no	yes	no	Urban	Tap	farmer	no	no	no
0001900268	girl	11	no	yes	yes	no	yes	no	Rural	Tap	farmer	no	no	no
0001911254	girl	9	no	no	yes	no	yes	no	Rural	Tap	farmer	no	no	no
0001923787	boy	2	no	yes	no	yes	no	no	Urban	Well + river	farmer	no	no	no
0001928396	girl	10	no	yes	yes	no	no	no	Rural	Tap	farmer	no	no	no
0001964297	boy	9	no	no	no	no	yes	no	Urban	Tap	farmer	no	no	no
0001965047	girl	9	yes	no	no	yes	yes	no	Urban	Tap	farmer	yes	yes	yes
0001996658	girl	7	no	no	no	no	yes	no	Urban	Tap	farmer	no	no	no
0002012669	girl	4	no	no	no	no	yes	no	Urban	Tap	farmer	no	no	no
0002014843	boy	4	yes	no	no	no	yes	no	Urban	Tap	farmer	no	no	no
0002025306	girl	8	no	no	no	no	yes	yes	Rural	Tap	farmer	no	no	no
0002035388	girl	2	yes	no	no	no	yes	no	Urban	Tap	farmer	no	no	no
0002055139	boy	1	no	no	no	no	yes	no	Rural	Tap	farmer	no	no	no
0002067570	boy	4	yes	no	no	no	no	yes	Rural	Tap	farmer	no	no	no
0002088649	girl	9	no	no	no	no	yes	no	Urban	Tap	farmer	no	no	no
0002103706	boy	3	no	no	yes	yes	yes	no	Urban	Tap	farmer	no	no	no
0002143063	girl	4	no	no	no	no	yes	no	Rural	Tap	farmer	no	no	no
0002151805	girl	9	yes	no	yes	no	yes	no	Rural	Tap	farmer	no	no	no
0002161217	boy	3	no	no	yes	no	yes	no	Urban	Tap	farmer	no	no	no
0002173459	boy	2	no	no	no	no	no	no	Urban	Tap	farmer	no	no	no
0002206227	boy	3	no	no	no	no	yes	no	Urban	Tap	farmer	no	no	no
0002206349	girl	6	yes	no	yes	no	yes	no	Urban	Tap	farmer	no	no	no
0002213593	boy	8	no	yes	yes	yes	no	no	Urban	Tap	farmer	no	no	no
0002226190	girl	5	yes	no	no	yes	no	no	Urban	Tap	farmer	yes	yes	yes
0002231487	boy	6	yes	no	no	no	yes	no	Urban	Tap	farmer	no	no	no
0002233260	girl	6	yes	no	no	yes	no	no	Urban	Tap	farmer	yes	no	yes
0002242034	girl	8	no	no	no	yes	yes	no	Rural	Well + river	farmer	yes	no	yes
0002268779	boy	10	no	no	no	no	no	no	Urban	Tap	farmer	no	no	no
0002270127	girl	9	yes	no	no	yes	no	no	Urban	Tap	farmer	no	no	no
0002270127	girl	9	no	no	no	yes	yes	no	Urban	Tap	farmer	no	no	no
0002276269	boy	9	no	no	no	no	no	no	Rural	Tap	farmer	no	no	no
0002278719	boy	3	no	no	no	no	no	no	Urban	Tap	farmer	no	no	no
0002295136	boy	5	yes	no	yes	no	yes	no	Urban	Tap	farmer	no	no	no
0002333754	boy	6	yes	yes	no	yes	yes	no	Rural	Tap	farmer	no	no	no
0002336868	boy	1	no	yes	no	no	yes	yes	Urban	Tap	farmer	no	no	no
0002341538	girl	13	no	no	no	no	no	no	Urban	Tap	farmer	no	no	no
0002346004	boy	6	no	no	yes	no	yes	yes	Urban	Tap	farmer	no	no	no
0002350709	boy	4	no	no	no	yes	yes	no	Urban	Tap	farmer	no	no	no
0002360214	boy	3	no	no	no	no	no	yes	Urban	Tap	farmer	no	no	no
0002369001	boy	2	no	no	no	no	yes	no	Urban	Tap	farmer	no	no	no
0002378876	girl	2	no	no	no	no	no	no	Rural	Tap	farmer	no	no	no
0002403178	boy	1	no	yes	no	yes	no	yes	Urban	Well + river	farmer	no	no	no
0002440143	boy	5	no	yes	yes	no	no	no	Rural	Tap	farmer	no	no	no
0002448598	girl	6	no	no	no	no	no	no	Urban	Tap	worker	no	no	no
0002469161	boy	4	no	no	no	no	no	no	Urban	Well + river	worker	no	no	no
0002482071	girl	1	no	no	no	no	yes	no	Urban	Tap	worker	no	no	no
0002499736	boy	11	no	no	no	yes	no	no	Rural	Tap	worker	no	no	no
0002507423	boy	5	no	no	no	yes	yes	no	Rural	Tap	worker	no	no	no
0002519287	girl	5	no	no	no	no	yes	yes	Rural	Tap	farmer	no	no	no
0002536335	boy	3	no	no	no	no	yes	no	Urban	Tap	worker	no	no	no
0002536714	boy	8	no	yes	no	no	yes	yes	Urban	Tap	farmer	no	no	no
0002539930	boy	2	no	no	no	yes	yes	yes	Rural	Tap	farmer	no	no	no
0002549361	boy	2	no	no	yes	no	yes	yes	Urban	Tap	farmer	yes	no	yes
0002552629	girl	7	no	yes	no	no	yes	no	Rural	Tap	worker	no	no	no
0002557166	girl	2	no	yes	no	no	no	no	Urban	Tap	worker	no	no	no
0002558377	boy	6	no	yes	no	no	yes	no	Urban	Tap	worker	no	no	no
0002561176	boy	10	no	yes	yes	no	yes	no	Rural	Tap	worker	no	no	no
0002563012	girl	4	no	no	no	yes	no	no	Urban	Tap	worker	no	no	no
0002566890	boy	11	no	no	yes	no	yes	no	Rural	Well + river	worker	no	no	no
0002574656	boy	12	yes	no	no	yes	no	no	Urban	Tap	farmer	yes	no	yes
0002586508	girl	2	no	no	no	no	yes	no	Rural	Tap	worker	no	no	no
0002589374	girl	13	no	no	no	yes	yes	no	Urban	Tap	worker	no	no	no
0002589376	boy	11	yes	no	yes	no	no	no	Urban	Tap	worker	no	no	no
0002590139	boy	12	no	no	no	no	no	no	Urban	Well + river	worker	no	no	no
0002602218	boy	2	no	no	no	no	yes	no	Urban	Tap	worker	no	no	no
0002609095	girl	2	yes	no	no	no	yes	no	Urban	Tap	farmer	yes	no	yes
0002619236	boy	4	yes	yes	no	no	yes	no	Urban	Tap	worker	no	no	no
0002643978	boy	2	no	no	no	no	yes	yes	Urban	Tap	farmer	no	no	no
0002649567	girl	3	no	no	no	no	no	no	Urban	Tap	worker	no	no	no
0002670381	boy	4	no	no	no	no	yes	no	Rural	Tap	worker	no	no	no
0002684976	boy	4	no	no	no	no	yes	yes	Rural	Tap	farmer	no	no	no
0002687446	girl	5	no	no	no	no	yes	no	Urban	Well + river	worker	no	no	no
0002690128	girl	7	no	no	no	no	no	no	Urban	Tap	worker	no	no	no
0002697507	girl	13	yes	no	yes	no	yes	no	Urban	Tap	worker	no	no	no
0002702368	girl	9	no	no	no	no	no	no	Urban	Tap	worker	no	no	no
0002703547	boy	13	no	no	no	yes	no	yes	Urban	Tap	farmer	no	no	no
0002708083	girl	4	no	no	no	no	yes	no	Urban	Tap	worker	no	no	no
0002710052	girl	2	no	no	no	no	yes	no	Rural	Tap	worker	no	no	no
0002732286	girl	9	no	no	no	no	yes	no	Urban	Tap	worker	no	no	no
0002734126	girl	14	no	no	no	no	no	no	Urban	Tap	worker	no	no	no
0002747679	girl	2	yes	no	no	no	no	no	Urban	Tap	worker	no	no	no
0002748868	girl	1	no	no	no	no	yes	no	Urban	Tap	worker	no	no	no
0002753804	girl	4	no	no	no	no	yes	no	Urban	Tap	worker	yes	no	yes
0002754159	boy	3	yes	no	no	no	no	no	Urban	Tap	worker	no	no	no
0002755847	boy	1	no	no	no	no	no	no	Rural	Tap	worker	no	no	no
0002762762	girl	13	yes	no	no	no	no	no	Urban	Tap	worker	no	no	no
0002765815	boy	5	no	no	no	yes	yes	no	Urban	Tap	worker	no	no	no
0002772393	boy	4	yes	no	no	no	yes	no	Urban	Tap	worker	no	no	no
0002781835	girl	2	no	no	no	no	yes	no	Urban	Tap	worker	no	no	no
0002794337	girl	5	no	no	no	no	yes	no	Urban	Tap	worker	no	no	no
0002794916	boy	13	no	yes	no	yes	no	no	Urban	Tap	worker	no	no	no
0002801550	boy	4	no	no	yes	no	yes	no	Rural	Tap	worker	no	no	no
0002811171	girl	1	no	no	no	no	no	no	Urban	Tap	worker	no	no	no
0002814235	girl	4	no	no	no	no	no	yes	Urban	Tap	farmer	yes	no	yes
0002817603	boy	10	no	no	no	no	yes	no	Urban	Tap	worker	no	no	no
0002818765	boy	2	no	yes	yes	no	yes	no	Urban	Tap	worker	no	no	no
0002829283	boy	7	no	no	no	yes	no	no	Urban	Well + river	worker	no	no	no
0002844489	boy	12	no	no	no	yes	yes	yes	Urban	Tap	farmer	no	no	no
0002849587	boy	4	no	no	no	no	no	no	Urban	Tap	worker	no	no	no
0002850294	girl	8	no	no	no	no	yes	no	Urban	Tap	worker	no	no	no
0002873520	girl	5	no	yes	no	no	no	yes	Rural	Tap	farmer	no	no	no
0002886832	girl	9	no	yes	no	yes	no	no	Urban	Well + river	worker	no	no	no
0002889451	boy	5	no	no	no	no	yes	no	Urban	Tap	worker	no	no	no
0002900720	girl	9	no	no	no	no	yes	no	Rural	Tap	worker	no	no	no
0002913861	girl	5	no	no	no	no	no	no	Urban	Tap	worker	no	no	no
0002921135	boy	3	no	no	no	no	yes	no	Rural	Tap	worker	no	no	no
0002923294	girl	5	no	no	no	no	yes	no	Urban	Tap	worker	no	no	no
0002928060	boy	14	no	no	no	no	no	no	Urban	Tap	worker	no	no	no
0002931670	boy	11	yes	no	no	no	yes	no	Urban	Tap	worker	no	no	no
0002958431	boy	4	no	no	no	no	yes	no	Rural	Tap	worker	yes	yes	yes
0002959139	boy	1	no	no	no	yes	yes	yes	Urban	Tap	farmer	no	no	no
0002971132	girl	2	no	no	no	no	yes	no	Rural	Tap	worker	no	no	no
0002976814	boy	12	no	no	no	no	no	no	Urban	Tap	worker	no	no	no
0003003528	boy	7	no	no	no	no	yes	no	Urban	Tap	worker	yes	yes	yes
0003005998	girl	7	no	yes	yes	no	yes	no	Rural	Well + river	worker	no	no	no
0003021420	girl	7	no	no	no	no	yes	no	Urban	Tap	worker	no	no	no
0003021773	girl	14	no	no	no	no	yes	yes	Urban	Tap	farmer	no	no	no
0003025196	boy	11	no	no	no	no	yes	yes	Urban	Well + river	farmer	no	no	no
0003029726	boy	5	no	no	no	yes	yes	no	Urban	Tap	worker	no	no	no
0003035168	boy	4	no	yes	no	yes	yes	no	Urban	Tap	worker	no	no	no
0003038415	girl	1	yes	no	no	no	yes	no	Urban	Tap	worker	no	no	no
0003048138	boy	8	no	no	no	no	no	no	Urban	Tap	worker	yes	no	yes
0003069808	boy	12	no	no	no	no	no	no	Urban	Tap	worker	no	no	no
0003082710	girl	1	no	no	no	no	no	no	Urban	Tap	worker	no	no	no
0003083063	boy	4	yes	no	no	no	yes	no	Urban	Well + river	worker	no	no	no
0003083455	boy	5	yes	no	yes	no	yes	yes	Urban	Tap	farmer	no	no	no
0003100161	boy	1	no	no	no	yes	no	no	Urban	Tap	worker	no	no	no
0003103825	boy	1	no	no	yes	yes	yes	no	Urban	Tap	worker	no	no	no
0003107715	boy	2	no	yes	no	no	yes	yes	Urban	Well + river	farmer	no	no	no
0003113204	girl	7	no	no	no	yes	yes	no	Urban	Tap	worker	no	no	no
0003122935	boy	10	no	no	no	no	yes	no	Urban	Tap	worker	yes	yes	yes
0003122935	boy	7	yes	no	yes	yes	yes	yes	Urban	Tap	farmer	no	no	no
0003128447	boy	2	yes	no	no	no	no	no	Urban	Tap	worker	no	no	no
0003133430	boy	2	yes	no	no	no	no	no	Rural	Tap	worker	no	no	no
0003204960	boy	3	no	no	no	no	no	no	Urban	Tap	worker	no	no	no
0003224085	girl	2	yes	no	no	no	yes	yes	Urban	Tap	farmer	no	no	no
0003226647	boy	3	yes	no	yes	yes	yes	no	Rural	Tap	worker	no	no	no
0003243270	boy	13	yes	no	no	no	yes	no	Urban	Tap	worker	no	no	no
0003246166	boy	3	no	no	no	yes	yes	no	Urban	Tap	worker	no	no	no
0003253158	boy	2	no	no	no	no	yes	no	Urban	Tap	worker	no	no	no
0003256618	boy	1	no	no	no	yes	yes	yes	Rural	Tap	farmer	no	no	no
0003262374	boy	2	no	no	no	no	yes	no	Urban	Tap	worker	yes	no	yes
0003274932	girl	14	no	no	no	no	no	no	Urban	Tap	worker	no	no	no
0003289760	boy	12	no	no	no	no	yes	yes	Urban	Tap	farmer	no	no	no
0003307608	boy	9	yes	no	no	no	yes	no	Urban	Tap	worker	no	no	no
0003350562	girl	6	no	no	yes	no	yes	no	Urban	Tap	worker	no	no	no
0003353342	girl	2	no	no	yes	no	yes	no	Urban	Tap	worker	no	no	no
0003370652	boy	1	yes	no	no	no	no	no	Rural	Tap	worker	no	no	no
0003393200	girl	3	no	no	yes	yes	no	no	Urban	Tap	worker	no	no	no
0003397643	boy	2	no	no	no	no	no	no	Urban	Tap	worker	no	no	no
0003422338	boy	1	yes	no	yes	yes	no	yes	Rural	Tap	farmer	no	no	no
0003423084	girl	1	no	no	no	no	yes	yes	Rural	Tap	farmer	no	no	no
0003423084	girl	1	no	no	no	yes	yes	no	Urban	Tap	worker	no	no	no
0003423250	boy	9	no	no	no	no	yes	yes	Urban	Tap	farmer	no	no	no
0003431894	girl	3	no	no	no	no	no	no	Urban	Tap	worker	no	no	no
0003453115	girl	10	yes	no	no	yes	yes	yes	Rural	Tap	farmer	no	no	no
0003454970	girl	3	no	no	no	no	yes	no	Urban	Tap	worker	no	no	no
0003486590	boy	14	no	yes	no	no	no	no	Urban	Tap	worker	no	no	no
0003488477	girl	13	no	no	no	no	no	no	Urban	Tap	worker	no	no	no
0003496329	boy	5	yes	no	no	no	yes	yes	Rural	Tap	farmer	yes	no	yes
0003497367	boy	5	no	no	no	yes	yes	yes	Rural	Tap	farmer	no	no	no
0003501947	girl	2	no	no	no	no	no	no	Rural	Tap	worker	no	no	no
0003504530	girl	8	no	no	no	no	yes	yes	Rural	Tap	farmer	no	no	no
0003511394	boy	2	no	no	no	yes	yes	yes	Urban	Tap	farmer	no	no	no
0003514976	girl	14	no	no	yes	no	yes	no	Urban	Tap	worker	no	no	no
0003531092	girl	4	no	yes	yes	no	yes	no	Urban	Tap	worker	yes	no	yes
0003537119	girl	7	yes	no	no	no	no	no	Urban	Tap	worker	yes	yes	yes
0003542201	boy	11	no	no	yes	yes	yes	no	Urban	Tap	worker	no	no	no
0003544738	girl	9	no	no	no	no	no	no	Urban	Tap	worker	no	no	no
0003569109	boy	2	no	no	no	no	no	no	Urban	Tap	worker	no	no	no
0003571272	girl	1	no	no	no	no	no	no	Urban	Tap	worker	no	no	no
0003579737	boy	8	no	yes	yes	yes	yes	no	Urban	Tap	worker	no	no	no
0003590509	girl	4	no	no	no	no	yes	no	Rural	Tap	worker	no	no	no
0003606281	boy	9	no	no	no	yes	yes	yes	Urban	Tap	farmer	no	no	no
0003629669	boy	1	yes	no	no	no	yes	no	Urban	Tap	worker	no	no	no
0003632600	boy	5	no	no	no	no	yes	no	Urban	Tap	worker	no	no	no
0003636833	girl	2	no	yes	no	yes	yes	no	Rural	Tap	worker	no	no	no
0003650799	boy	3	no	no	no	no	yes	yes	Urban	Tap	farmer	no	no	no
0003655114	boy	3	no	no	no	yes	yes	no	Urban	Tap	worker	no	no	no
0003655821	boy	4	yes	no	no	no	yes	no	Rural	Tap	worker	no	no	no
0003660392	boy	12	no	no	no	no	yes	no	Rural	Tap	worker	yes	no	yes
0003665354	girl	3	no	no	no	no	yes	yes	Urban	Tap	farmer	no	no	no
0003678989	boy	14	no	no	no	no	yes	yes	Urban	Tap	farmer	no	no	no
0003738311	girl	4	no	no	no	yes	no	no	Rural	Tap	worker	no	no	no
0003768487	girl	2	yes	no	no	no	no	no	Urban	Tap	worker	no	no	no
0003798626	girl	11	no	no	yes	yes	no	no	Rural	Tap	worker	no	no	no
0003813982	girl	2	yes	no	no	yes	yes	no	Rural	Tap	worker	no	no	no
0003826123	boy	3	no	no	yes	no	yes	no	Urban	Tap	worker	no	no	no
0003836854	girl	1	no	no	no	no	no	no	Urban	Tap	worker	no	no	no
0003848698	boy	2	no	no	no	no	no	no	Urban	Tap	worker	no	no	no
0003882213	boy	5	no	no	no	no	yes	no	Urban	Well + river	worker	no	no	no
0003903637	girl	2	no	no	no	no	yes	no	Rural	Tap	worker	no	no	no
0003920963	girl	2	yes	no	no	no	no	no	Urban	Tap	worker	no	no	no
0003925585	boy	6	no	no	yes	no	yes	no	Urban	Tap	worker	no	no	no
0003934138	girl	1	no	no	no	no	yes	no	Urban	Tap	worker	no	no	no
0003934628	boy	2	no	no	no	no	yes	no	Rural	Tap	worker	no	no	no
0003934690	girl	1	yes	yes	no	no	no	no	Urban	Tap	worker	no	no	no
0003936250	boy	4	yes	no	yes	no	no	no	Urban	Tap	worker	no	no	no
0003936483	girl	14	no	no	no	yes	no	yes	Urban	Tap	farmer	no	no	no
0003937001	boy	2	yes	no	no	no	no	no	Rural	Tap	worker	no	no	no
0003939144	girl	7	no	no	no	no	no	no	Urban	Tap	worker	no	no	no
0003944286	girl	10	yes	no	no	yes	no	no	Urban	Tap	worker	no	no	no
0003949443	boy	2	no	no	yes	no	yes	no	Urban	Tap	worker	no	no	no
0003951926	girl	9	no	no	no	no	no	no	Urban	Tap	worker	no	no	no
0003959602	girl	2	no	no	no	no	yes	no	Urban	Tap	worker	no	no	no
0003970842	girl	2	yes	no	yes	no	yes	no	Urban	Tap	worker	no	no	no
0003978833	boy	2	no	no	yes	yes	yes	yes	Urban	Tap	farmer	no	no	no
0003990022	boy	4	no	yes	no	no	yes	no	Urban	Tap	worker	no	no	no
0003991164	boy	2	no	no	yes	yes	yes	no	Urban	Tap	worker	no	no	no
0003994041	boy	4	no	no	no	yes	yes	no	Urban	Tap	worker	no	no	no
0004013077	girl	1	no	no	yes	no	yes	no	Urban	Tap	worker	no	no	no
0004028167	boy	2	no	no	no	no	yes	no	Urban	Tap	worker	no	no	no
0004062860	boy	5	no	no	no	no	yes	no	Urban	Tap	worker	yes	no	yes
0004071871	girl	2	no	no	yes	no	yes	yes	Rural	Tap	farmer	no	no	no
0004072509	boy	9	no	no	no	yes	yes	no	Rural	Well + river	worker	no	no	no
0004130836	girl	2	no	no	no	yes	yes	no	Rural	Tap	worker	no	no	no
0004133716	girl	12	yes	no	no	yes	no	no	Urban	Tap	worker	no	no	no
0004133716	girl	12	no	yes	no	no	yes	no	Urban	Tap	worker	no	no	no
0004151000	boy	1	yes	yes	no	no	no	no	Rural	Tap	worker	no	no	no
0004180060	girl	4	no	no	no	no	no	no	Rural	Tap	worker	yes	yes	yes
0004180060	girl	3	no	no	no	yes	yes	no	Urban	Tap	worker	no	no	no
0004200097	boy	9	yes	no	no	yes	yes	yes	Urban	Tap	farmer	yes	yes	yes
0004216552	boy	5	no	no	yes	no	yes	no	Urban	Tap	worker	no	no	no
0004227737	boy	1	no	no	no	no	yes	no	Rural	Tap	worker	no	no	no
0004269666	girl	1	no	no	no	no	yes	no	Urban	Tap	worker	no	no	no
0004275759	girl	5	no	yes	no	no	yes	no	Urban	Tap	worker	no	no	no
0004285050	boy	2	no	no	no	no	no	no	Urban	Tap	worker	no	no	no
0004286683	boy	2	no	no	no	no	yes	no	Urban	Well + river	worker	no	no	no
0004289136	girl	2	no	no	no	no	yes	no	Rural	Well + river	worker	no	no	no
0004292802	boy	3	no	no	no	no	yes	no	Urban	Tap	worker	no	no	no
0004313452	boy	2	no	no	no	no	yes	no	Urban	Tap	worker	no	no	no
0004360329	boy	6	no	no	no	no	no	no	Rural	Tap	worker	yes	no	yes
0004366979	girl	2	no	no	no	no	no	no	Urban	Tap	worker	no	no	no
0004394769	girl	13	no	yes	yes	yes	yes	yes	Urban	Tap	farmer	no	no	no
0004394769	girl	13	no	no	no	no	no	no	Urban	Tap	worker	no	no	no
0004396822	girl	12	no	no	no	no	no	no	Urban	Tap	worker	no	no	no
0004405507	boy	4	no	no	yes	no	yes	no	Urban	Well + river	worker	no	no	no
0004418881	boy	2	yes	no	no	yes	no	no	Rural	Tap	worker	no	no	no
0004419989	girl	1	no	no	no	no	no	no	Urban	Tap	worker	no	no	no
0004426259	girl	2	no	no	yes	no	yes	no	Urban	Tap	worker	no	no	no
0004427320	boy	12	no	no	no	no	yes	no	Urban	Tap	worker	no	no	no
0004427549	girl	14	no	no	no	no	yes	no	Urban	Tap	worker	yes	yes	yes
0004434084	girl	5	no	no	yes	no	yes	no	Urban	Tap	worker	no	no	no
0004558379	boy	2	no	yes	no	no	no	no	Rural	Tap	worker	no	no	no
0004645955	girl	4	yes	no	no	yes	yes	yes	Urban	Tap	farmer	no	no	no
0004661154	boy	9	no	no	no	no	yes	yes	Urban	Tap	farmer	no	no	no
0004675683	girl	4	no	no	no	no	yes	no	Urban	Tap	worker	yes	no	yes
0004675683	girl	4	no	yes	no	no	yes	no	Urban	Tap	worker	no	no	no
0004679555	boy	3	no	no	yes	yes	no	yes	Urban	Tap	farmer	no	no	no
0004679555	boy	4	no	yes	no	no	yes	no	Urban	Tap	worker	no	no	no
0004708687	boy	2	no	no	no	yes	yes	no	Urban	Tap	worker	no	no	no
0004727633	boy	4	yes	no	no	yes	no	no	Urban	Well + river	worker	no	no	no
0004727633	boy	6	no	no	no	yes	yes	no	Rural	Tap	worker	no	no	no
0004735520	girl	2	no	no	no	no	yes	no	Urban	Tap	worker	yes	no	yes
0004764714	boy	1	no	no	no	no	no	no	Urban	Tap	worker	yes	yes	yes
0004764714	boy	2	yes	no	no	yes	yes	no	Urban	Tap	worker	no	no	no
0004788791	boy	1	yes	no	no	no	yes	no	Rural	Tap	worker	no	no	no
0004789299	boy	1	no	no	no	no	yes	no	Urban	Tap	worker	no	no	no
0004802020	girl	2	no	no	yes	no	no	yes	Urban	Tap	farmer	no	no	no
0004815833	girl	2	no	no	no	no	yes	yes	Urban	Tap	farmer	no	no	no
0004836518	boy	2	no	no	no	no	yes	yes	Urban	Tap	farmer	no	no	no
